# Supplementary material for: Association of a Comprehensive Healthy Lifestyle Score with Risk of All-Cause, Cancer, and Cardiovascular Mortality: Evidence from an 18-Year Cohort Study
Source: Nutrients. 2026 Mar 6;18(5):856. doi: 10.3390/nu18050856 (PMC12986665; doi:10.3390/nu18050856)
Supplement: Supplementary file 1 [file nutrients-18-00856-s001.zip]

Archive with 1 entries (1 files):
- nutrients-4153233-supplementary.pdf
